# Supplementary material for: A Novel Strategy for Identifying NSCLC MicroRNA Biomarkers and Their Mechanism Analysis Based on a Brand-New CeRNA-Hub-FFL Network
Source: Int J Mol Sci. 2022 Sep 25;23(19):11303. doi: 10.3390/ijms231911303 (PMC9569765; doi:10.3390/ijms231911303)
Supplement: Supplementary file 1 [file ijms-23-11303-s001.zip]

Archive with 1 entries (1 files):
- ijms-1856979-supplementary.pdf
